# Supplementary material for: Expanding the genetic and clinical landscapes of hereditary spastic paraplegia (HSP): a cohort study of 103 families
Source: Orphanet J Rare Dis. 2026 May 12;21:242. doi: 10.1186/s13023-026-04373-8 (PMC13353007; doi:10.1186/s13023-026-04373-8)
Supplement: Supplementary file 1 — Supplementary Material 1. Supplementary file S1: Clinical and demographic information of 103 unrelated HSP probands [file 13023_2026_4373_MOESM1_ESM.xlsx]

## Sheet: Sheet1
Supplementary file S1: Clinical and demographic information of 103 suspected HSP probands in this study.
Family ID	Present age (y)	AAO (y)	Disease duration (y)	Sex	Consanguinity	Inheritance	No. of patients in the family	Initial manifestations	Spasticity (LL)	Weakness (LL)	EPR	DTRs	Urinary dysfunction	Foot deformity	UL involvement	Distal amyotrophy	Sensory involvement	Dysarthria	Dysphagia	Seizures	Tremor	Ataxia	ID	Scoliosis	Ambulatory state	Development	Phenotype	Additional features	Reference
HSP100	18	2	16	M	+	AR	2	Delay of motor development	+	+	+	Increased	+	Talipes equinovarus	-	-	-	+	-	-	+	+	+	-	Wheelchair-bound	Delay of motor development	c-HSP-like	-	[48]
HSP101	13	2	11	M	+	Sporadic	1	Feet stiffness	+	+	NA	NA	+	+	-	-	-	-	-	-	-	+	-	-	Tip toe walking	Delay of walking	c-HSP-like	Shortened tendon, high level of keratin phosphokinase	This study
HSP102	22	12	10	M	+	AR	3	Hand tremor	+	+	+	Increased	-	+	+	+	+	+	-	-	+	+	+	+	Needs help	Normal	Complicated	-	This study
HSP103	56	40	16	M	-	Sporadic	1	Feet stiffness	+	+	+	Increased	+	NA	+	-	-	+	-	-	-	+	-	-	Balance impairment	Normal	Complicated	Some episodes of fasciculation, fatigable ptosis	This study
HSP104	56	47	9	F	+	AD, AR	4	Leg weakness	+	+	-	Increased	+	Pes planus	+	-	-	-	-	-	-	+	-	-	Spastic gait	Normal	Complicated	Lordosis, Favism	This study
HSP105	16	8	8	M	-	AD	5	Leg weakness	+	+	+	Increased	+	+	-	-	NA	-	-	-	-	NA	-	-	Abnormal gait	Normal	Pure	-	This study
HSP106	71	54	17	F	+	AR	3	Uncontrollable walking	+	+	-	Increased	+	+	+	-	+	-	+	-	-	+	-	-	Needs help	Normal	Complicated	Cervical MRI: Atrophy of C6 & C7 cervical vertebrae	This study
HSP107	41	18	23	M	+	AR	2	Leg weakness & stiffness	+	+	+	Increased	-	Pes cavus	-	-	+	-	-	-	-	-	-	-	Spastic gait	Normal	Pure	Non obstructive azoospermia, lordosis	This study
HSP108	39	24	15	M	+	AD	3	Leg weakness & stiffness	+	+	+	Increased	-	-	-	-	+	-	-	-	-	-	-	-	Abnormal gait	Normal	Pure	-	[49]
HSP109	25	5	20	M	+	AR	2	Gait disturbance	+	+	+	Increased	-	Pes Planus	+	-	-	+	+	-	-	-	-	-	Walking with walker	Mild psychomotor delay	Complicated	Ocular abnormalities, drooling, mild hypokinesia of lower lims	[41]
HSP110	39	10	29	F	+	Sporadic	1	Leg weakness & stiffness	+	+	+	Increased	+	Pes cavus	+	-	+	+	+	-	-	+	-	+	Walking with walker	Normal	Complicated	Nasal speech, bifacial weekness, neck flexion	This study
HSP111	56	38	18	M	+	AR	3	Leg weakness & stiffness	+	+	+	Increased	+	NA	+	-	-	-	-	-	-	-	-	-	Spastic gait	Normal	Complicated	Cataract, diabetes, bilateral arterial insufficiency in penis	This study
HSP112	39	18	21	F	+	AR	2	Leg weakness & stiffness	+	+	+	Increased	+	+	-	-	-	-	-	-	-	-	-	-	Spastic gait	Normal	Pure	Dizziness	[41]
HSP113	28	11	17	F	+	Sporadic	1	Gait disturbance	+	+	+	Increased	+	+	-	-	-	-	-	-	-	+	+	+	Spastic gait with steppage pattern	Speech delay	Complicated	Shortened Achilles tendon, irregular menstruation	[41]
HSP114	40	13	27	M	+	AR	3	Walking difficulties and leg stiffness	+	+	+	Increased	+	NA	+	-	-	-	-	-	+	+	-	-	Spastic gait	Normal	Complicated	Oscillopsia, tremor in head and hands, dystonia	[53]
HSP115	42	18	24	F	+	Sporadic	1	Gait disturbance and stiffness	+	+	+	Increased	+	+	+	-	-	-	-	-	-	-	+	-	Spastic gait	Normal	Complicated	-	This study
HSP116	39	22	17	M	-	AD	8	Gait disturbance	+	+	+	Increased	-	NA	-	-	-	-	-	-	-	-	-	-	Spastic gait	Normal	Complicated	Hearing impairment, fasciculation. Cervical MRI: small osteophyte in C3-C4/C5-C6 and C5-C6 disc protrusion	[42]
HSP117	43	26	17	F	+	AR	2	Gait disturbance	+	+	+	Increased	-	-	+	-	-	-	-	-	-	-	-	-	Spastic gait	Normal	Pure	Mild spinal cord atrophy	[43]
HSP118	39	29	10	F	-	AD	4	Feet stiffness	+	+	NA	Increased	-	-	-	-	+	-	-	-	-	-	-	-	Abnormal gait	Normal	Complicated	Uveitis	This study
HSP119	48	33	15	M	-	Sporadic	1	Feet stiffness	+	+	+	Increased	+	NA	+	-	+	+	-	-	-	-	-	-	Spastic gait	Normal	Complicated	Romberg sign, sudden visual disturbances, spine MRI: multilevel disc dehydration, small schmorl node, osteophyte in T11/T12 and posterior annular tear in c5-c6 and C6-C7	This study
HSP120	27	10	17	M	-	AD	2	Feet stiffness	+	+	NA	Increased	-	NA	-	NA	+	-	-	-	-	+	-	-	Problem with climbing the stairs	Normal	Complicated	Chronic gastritis with lymphoid aggregation	[49]
HSP121	25	2	23	F	+	AR	2	Gait disturbance, frequent falls	+	+	NA	Increased	+	Foot drop	+	-	-	+	-	-	-	-	-	-	Quadrupedalism	Delay of walking	Complicated	Positive family history for Stuttering	This study
HSP122	42	19	23	F	+	Sporadic	1	Gait disturbance	+	+	NA	Increased	-	NA	-	-	-	-	-	-	-	-	-	-	NA	Normal	Pure	Cervical MRI: cord atrophy	[46]
HSP123	11	1.5	9.5	F	+	Sporadic	1	Toe walking	+	+	+	Increased	-	+	-	-	+	-	-	-	-	-	-	-	Spastic gait	Toe walking at 14 months	Pure	-	[49]
HSP124	36	2	34	M	+	Sporadic	1	Gait disturbance	+	+	+	Increased	+	NA	+	-	+	+	-	+	+	+	+	+	Spastic gait	Delayed motor milestones, speech dealy	Complicated	Vision problem, bilateral sensorineural hearing loss, depression, paranoia, aggressive behavior, hallucinations, agitation	This study
HSP125	61	51	10	M	+	Sporadic	2	Backache & headache	+	+	+	Increased	+	NA	NA	-	+	+	+	-	+	+	-	-	Unable to walk	Normal	Complicated	Parkinsonism, lower limb drift, hemisensory level t12, bilateral impaired position	This study
HSP126	12	3	9	F	+	AR	2	Frequent falls	+	+	+	Increased	+	+	+	-	-	-	-	-	-	-	-	-	Spastic gait	Normal	Pure	Lordosis	[54]
HSP127	50	26	24	F	-	AD	7	Feet stiffness	+	+	+	Increased	+	NA	+	-	-	-	-	-	-	-	-	-	Spastic gait	Normal	Pure	Fecal incontinency. Cervical MRI: spinal cord atrophy	[49]
HSP128	33	8	25	F	+	AD	12	Toe walking	+	+	NA	Increased	-	+	+	-	-	+	-	-	+	-	+	-	Wheelchair-bound	Normal	Complicated	Cervical MRI: disc osteophyte broad base hernia at level of C5-C6	[49]
HSP129	51	40	11	F	+	AR	3	Feet stiffness	+	+	-	Increased	+	-	+	-	+	+	-	-	-	+	-	-	Spastic gait	Normal	Complicated	Psychogenic disease, abnormal EEG. Cervical MRI: mild to moderate dehydration and disc protrusion in C3-C4, C4-C5 and C5-C6	This study
HSP130	13	2	11	F	+	AR	2	Feet stiffness	+	+	+	Increased	-	-	-	-	-	-	-	-	-	-	-	-	Spastic gait	Normal	Complicated	Sensorineural hearing loss	[44]
HSP131	9	1	8	M	+	Sporadic	1	Gait disturbance	+	+	NA	Increased	+	NA	NA	-	NA	-	-	-	-	-	-	-	Unable to walk	Abnormal gait	Pure	Pelvicalyceal system dilatation in both kidneys	[46]
HSP132	10	2	8	F	+	AR	3	Leg weakness & stiffness	+	+	NA	Increased	-	+	-	-	-	-	-	-	-	-	-	-	Spastic gait	Delay of walking	Pure	Patellar reflex	This study
HSP133	32	14	18	F	-	AD	2	Leg weakness & stiffness	+	+	+	Increased	-	Pes cavus	-	-	+	-	-	-	-	-	-	-	Spastic gait	Normal	Complicated	Lower limbs muscular atrophy, kyphosis, cervical MRI: disc protrusion in C4-C5, cervical atrophy, mild cervical disc dehydration. Lumbosacral spine MRI: minimal disc buldge in L4-L5 and L5-S1	[49]
HSP134	28	15	13	M	+	AR	3	Leg weakness & stiffness	+	+	-	Increased	+	Foot drop	+	+	-	+	-	-	+	-	-	-	Needs walking device	Normal	Complicated	Focal atrophy in muscular biopsy	This study
HSP135	43	39	4	M	-	Sporadic	1	Feet stiffness	+	+	+	Increased	-	NA	-	-	+	-	-	-	-	-	-	-	NA	Normal	Complicated	Cervical and thoracic MRI: cord atrophy	This study
HSP136	23	12	11	F	+	AR	3	Feet stiffness	+	+	+	Increased	+	Pes cavus	+	-	-	-	+	-	+	+	-	-	Slow but independent	Normal	Complicated	Aggression, anxiety, dystonia, Hyperopia, backache	This study
HSP138	47	26	21	F	-	AR	2	Feet stiffness	+	+	NA	Increased	+	-	+	-	-	-	-	-	-	-	-	+	Wheelchair-bound	Normal	Complicated	Hyperlordosis, OCB+, AchR Antibody+, first dorsal interosseous atrophy, Cervical MRI: cervical cord atrophy	This study
HSP139	31	15	16	F	+	AR	3	Leg weakness & stiffness	+	+	+	Increased	+	Pes cavus	-	+	-	+	-	-	-	-	-	+	Needs help	Normal	Complicated	Spine MRI: disc protrusion with annular tear at L4-L5 and L5-S1	This study
HSP140	12	2	10	F	+	Sporadic	1	Toe walking & frequent falls	+	+	NA	Increased	+	+	-	-	-	-	-	-	-	-	-	-	Spastic gait	Delay of walking	Pure	-	This study
HSP141	16	1	15	F	-	Sporadic	1	Unable to walk	+	+	+	Increased	-	Pes cavus	NA	-	-	+	+	-	-	-	-	-	Wheelchair-bound	Unable to walk	Complicated	-	This study
HSP143	33	21	12	F	+	AR	2	Leg weakness & stiffness	+	+	+	Increased	-	-	-	-	-	+	-	-	-	-	-	NA	NA	Normal	Complicated	-	This study
HSP144	11	2	9	F	+	Sporadic	1	Toe walking	+	-	NA	Increased	+	NA	-	-	-	+	-	-	-	-	-	+	Steppage gait, toe walking	Normal	Complicated	Low lung capacity	[51]
HSP145	51	40	11	M	+	AD	4	Gait disturbance	+	+	NA	Increased	-	NA	-	-	-	-	-	-	-	+	-	-	Abnormal gait	Normal	Complicated	Hypertension, Hypertyroidism, Hearing impairment, anxiety	This study
HSP146	51	38	13	F	-	AD	4	Feet stiffness	+	+	+	Increased	+	Pes cavus	+	-	+	-	+	-	-	-	-	+	Spastic gait	Normal	Complicated	Slight hypoproteinemia. lumbosacral MRI: disc protrusion at L1-L2, L2-L3, L3-L4	This study
HSP148	44	26	18	M	+	Sporadic	1	Backache	+	+	NA	Increased	+	-	+	-	+	-	-	-	-	+	-	-	Abnormal gait	Normal	Complicated	Cervical MRI: posterior herniation of C5/C6 causing canal stenosis	This study
HSP149	10	1	9	M	+	Sporadic	1	Feet stiffness	+	+	NA	Increased	-	-	-	-	-	-	-	-	-	-	-	NA	NA	NA	Complicated	Hearing impairment	[47]
HSP150	24	20	4	F	+	AR	3	Feet stiffness	+	+	NA	Increased	+	+	+	-	-	+	-	-	-	-	-	-	Walking with walker	Normal	Complicated	-	This study
HSP151	11	1	10	F	-	Sporadic	1	Toe walking	+	+	NA	Increased	-	+	-	-	-	-	-	-	-	-	-	-	Needs help	Walking at 18 months, toe walking	Pure	-	This study
HSP152	26	18	8	M	-	AR	2	Feet stiffness	+	+	NA	Increased	+	-	+	-	+	-	-	+	+	-	-	-	Slow but independent	Normal	Complicated	-	This study
HSP153	36	5	31	F	+	AR	2	Toe walking	+	+	NA	Increased	+	-	-	-	-	+	-	-	-	-	-	-	NA	Normal	Complicated	-	This study
HSP154	33	5	28	F	+	Sporadic	1	Feet stiffness	+	+	NA	Increased	-	-	-	-	-	+	-	-	-	-	-	-	Needs walking device	Normal	Complicated	Cervical MRI: dilated cisterna magna	This study
HSP155	75	10	65	M	+	AR & AD	4	Leg stiffness	+	+	-	Increased	+	-	+	-	-	+	-	-	+	-	-	-	NA	Normal	Complicated	Presbycusis	[45]
HSP157	37	8	29	M	+	AR	2	Toe walking	+	+	NA	Increased	-	+	-	-	-	+	-	-	-	-	-	-	NA	Normal	Complicated	Hearing impairment, Fecal incontinency	This study
HSP158	12	0	12	M	+	Sporadic	1	CHD	+	+	+	Increased	-	-	+	-	-	+	-	+	+	+	+	+	Spastic gait	Global DD	Complicated	CHD (ventricular septal defect, patent ductus arteriosus, patent foramen ovale), dyspnea, congenital bilateral cataract, optic nerve atrophy, lumbar hyperlordosis, hearing impairment, hypogonadism	[46]
HSP159	11	2	9	F	+	Sporadic	1	Ataxic gait	+	+	+	Absent with the exception of the triceps reflex	-	Flat feet	+	-	-	+	-	-	-	+	-	-	Ataxic gait	Motor and speech delay	Complicated	Intermittent strabismus, optic atrophy, Hyperactivity disorder	[52]
HSP161	18	2	16	F	+	AR	2	Feet stiffness	+	+	+	Increased	-	-	+	-	-	+	-	+	-	-	+	-	Needs walking device	Motor and speech delay	Complicated	Febrile convulsion	This study
HSP162	31	17	14	F	-	Sporadic	1	Gait disturbance	+	+	NA	Increased	-	NA	+	-	+	+	-	-	+	-	+	-	Spastic gait	Normal	Complicated	Cervical MRI: C5-C6 disc bulge with mild impression on the thecal sac. few non enhancing high signal foci within cervical cord suggestive of inactive demyelinating disease	This study
HSP163	42	8	34	M	-	AD	7	Feet stiffness	+	+	NA	Increased	-	Shortened leg	-	-	-	+	-	+	-	-	-	-	Wheelchair-bound	Normal	Complicated	Oculomotor apraxia, hypertonia	[49]
HSP164	34	3	31	M	-	Sporadic	1	Leg weakness & stiffness	+	+	+	Increased	-	NA	-	-	-	-	-	-	-	-	-	-	Spastic gait	Normal	Pure	-	This study
HSP165	19	4	15	M	+	Sporadic	1	Toe walking	+	+	NA	Increased	-	Flat feet	-	-	-	-	-	-	-	-	-	-	Tip toe walking	Walking at 18 months, toe walking	Pure	Nasolacrimal duct obstruction, Lordosis, Positive Gower's sign	This study
HSP168	65	1	64	M	+	AR	3	Motor delay	+	+	+	Increased	-	+	+	-	-	+	-	-	-	-	+	-	Non-ambulatory	Motor delay	Complicated	Low vision	This study
HSP170	46	10	36	F	+	AR	4	Ataxic gait	+	+	+	Increased	-	-	-	-	-	+	-	-	-	+	-	-	With walker	Normal	Complicated	-	This study
HSP171	54	5	49	M	+	AR	2	Spastic gait	+	+	+	Increased	-	-	-	-	-	+	-	-	-	+	+	-	Spastic gait	Normal	Complicated	Ulnar deviation	This study
HSP174	31	2	29	M	+	AR	3	Spastic gait	+	+	+	Increased	NA	-	-	-	-	-	-	-	-	-	+	-	With cane	Speech delay	Complicated	Cervical MRI: C3-C7/L3-S1 disc bulge with mild impression on the thecal sac, mild exit biforaminal narrowing in L3-S1. Horseshoe kidneys & urolithiasis	This study
HSP175	37	4	33	M	+	XLR	2	ID	+	+	NA	NA	-	-	-	-	-	-	-	-	-	-	+	-	Ambulatory	Normal	Complicated	Adducted thumb	This study
HSP177	15	6	9	M	+	Sporadic	1	Toe walking	+	+	NA	Increased	-	-	-	-	-	-	-	-	-	-	-	-	NA	Normal	Pure	Fecal urgency	This study
HSP179	37	14	23	M	-	AR	3	ID	+	+	+	Increased	NA	+	+	+	+	-	-	-	-	-	+	-	With walker	Normal	Complicated	-	This study
HSP180	37	14	23	F	+	AR	2	Leg weakness & stiffness	+	+	NA	Increased	-	-	-	-	-	-	-	-	-	+	-	-	Spastic gait	Normal	Pure	-	This study
HSP181	30	16	14	M	-	AR	2	Leg weakness & stiffness	+	+	NA	Increased	-	NA	-	+	-	-	-	-	-	-	-	-	Needs walking device	Normal	Complicated	-	[50]
HSP182	26	15	11	M	+	AR	3	Leg weakness & stiffness	+	+	NA	Increased	-	NA	-	+	-	+	-	-	+	-	-	-	Needs walking device	Normal	Complicated	-	[50]
HSP183	30	15	15	F	+	AR	3	Leg weakness & stiffness	+	+	NA	Increased	+	NA	-	+	-	+	-	-	-	-	-	-	Slow but independent	Normal	Complicated	-	[50]
HSP184	43	22	21	F	+	AR	4	Leg weakness & stiffness	+	+	NA	Increased	-	NA	+	+	-	+	-	-	-	-	-	-	Needs walking device	Normal	Complicated	-	[50]
HSP185	31	17	14	F	+	AR	2	Leg weakness & stiffness	+	+	NA	Increased	-	NA	-	+	-	-	-	-	-	-	-	-	Needs walking device	Normal	Complicated	-	[50]
HSP186	27	15	12	F	+	AR	2	Leg weakness & stiffness	+	+	NA	Increased	-	NA	-	+	-	-	-	-	-	-	-	-	Bedridden	Normal	Complicated	-	[50]
HSP187	16	2	14	F	+	Sporadic	1	Spastic gait	+	+	NA	NA	+	Pes cavus	-	NA	-	-	-	-	-	+	-	+	Abnormal gait	Normal	Complicated	Lordosis, kyphoscoliosis, nasal speech, muscle wasting in legs	This study
HSP188	13	11	2	F	+	AR	2	Gait disturbance	+	+	NA	Increased	-	Pes cavus	-	-	+	+	-	-	-	-	-	-	Spastic gait, frequent falls	Normal	Complicated	Visual impairment, short legs, shortening achill tendon	This study
HSP190	16	2.5	13.5	M	+	Sporadic	1	Gait disturbance, frequent falls	+	+	NA	Increased	+	Foot drop	-	-	-	+	-	-	-	-	+	-	Toe walking, spastic gait	Normal	Complicated	Clonus, bilateral achille`s contracture	This study
HSP191	21	15	6	F	+	Sporadic	1	Pain in the legs, frequent falls	+	+	NA	Increased	+	-	+	-	-	-	-	-	-	-	-	-	Wheelchair-bound	Normal	Pure	-	This study
HSP193	27	12	15	M	+	Sporadic	1	Gait disturbance, toe walking,	+	+	NA	Increased	-	-	-	-	-	+	-	+	-	-	+	-	Spastic gait	Mild motor delay	Complicated	Bilateral shortening achill tendon	This study
HSP194	12	8	4	F	+	Sporadic	1	Leg weakness	+	+	NA	Increased	-	NA	-		NA	-	-	-	-	-	-	NA	Spastic gait	Normal	Pure	-	This study
HSP195	48	19	29	M	+	AD	2	Gait disturbance	+	+	NA	Increased	-	-	+	+	+	-	-	-	-	+	-	-	Spastic gait	Normal	Complicated	Involuntory movements of legs, headache, pain in back and neck, diabetes mellitus, hypothyroidism	This study
HSP196	26	18	8	M	+	Sporadic	1	Gait disturbance, Leg stiffness	+	+	+	Increased	-	-	-	-	-	-	-	-	-	+	-	-	Spastic gait	Normal	Complicated	-	This study
HSP198	33	21	12	M	+	Sporadic	1	Leg weakness, abnormal gait	+	+	NA	Increased	-	-	-	-	-	+	+	-	-	+	-	-	Spastic gait	Normal	Complicated	Clonus	This study
HSP199	36	4	32	M	+	Sporadic	1	Frequent falls, poor balance	+	+	NA	NA	+	Pes planus	-	-	-	+	+	-	+	+	-	-	Wheelchair-bound	Normal	Complicated	Shortening achill tendon, recurrent aspirations	This study
HSP200	32	12	20	F	+	Sporadic	1	Leg weakness and frequent falls	+	+	+	Increased	+	Pes cavus	-	+	+	+	-	-	+	+	-	-	Wheelchair-bound	Normal	Complicated	Lordosis, facial weakness	This study
HSP201	26	19	7	F	-	Sporadic	1	Leg weakness & stiffness	+	+	+	Increased	-	-	-	-	-	-	-	-	-	-	-	-	Needs walking device	Normal	Complicated	Pain in knees	This study
HSP202	26	18	8	F	+	Sporadic	1	Leg weakness	+	+	+	Increased	-	Foot drop	-	+	-	-	-	-	-	-	-	-	Abnormal gait	Normal	Complicated	Facial weakness	This study
HSP203	24	18	6	F	+	AR	2	Gait disturbance, toe walking	+	+	+	Increased	-	NA	-	-	-	+	-	-	-	+	-	-	Needs help	Normal	Complicated	-	This study
HSP204	42	37	5	M	+	Sporadic	1	Leg weakness & stiffness	+	+	NA	Increased	-	NA	+	-	-	-	-	-	-	+	-	-	Toe-heel walking, Abnormal gait	Normal	Complicated	History of Lynch syndrome	This study
HSP205	33	2	31	F	+	AR	2	Toe walking	+	+	+	Increased	-	+	-	-	-	-	-	-	-	-	-	+	NA	Normal	Complicated	Hearing impairment	This study
HSP206	56	48	8	M	-	Sporadic	1	Gait disturbance	+	+	+	Increased	+	-	-	-	-	-	-	-	-	-	-	-	Abnormal gait	Normal	Pure	High blood pressure, Methformin consumption. Cervical MRI: right posterolateral disk osteophyte complex projection at C4-C5 and C5-C6, C6-C7 disk protruding	This study
HSP207	31	18	13	F	+	AR	2	Leg weakness & stiffness	+	+	NA	Increased	-	NA	-	+	-	+	-	-	-	-	-	-	Needs help	Normal	Complicated	-	[50]
HSP208	22	17	5	F	+	Sporadic	1	Gait disturbance	+	+	+	Increased	-	-	-	-	-	-	-	-	-	-	-	-	Spastic gait	Normal	Pure	Cord atrophy	This study
HSP212	17	5	12	F	+	Sporadic	1	Gait disturbance, frequent falls	+	+	+	Increased	-	-	+	-	-	-	-	-	+	-	+	-	Abnormal gait	Normal	Complicated	Lordosis	[40]
HSP213	24	12	12	M	+	AR	2	Gait disturbance	+	+	+	Increased	-	-	+	-	-	+	-	-	+	+	+	-	NA	Delayed	Complicated	parkinsonism, bidirectional nystagmus	This study
HSP214	32	10	22	M	+	Sporadic	1	Gait disturbance, dysarthria	+	+	-	Increased	-	-	+	-	-	+	-	+	-	+	+	-	NA	Delayed	Complicated	oculomotor apraxia, pseudobulbar affect, myoclonus	This study
HSP215	21	17	4	M	-	Sporadic	1	Gait disturbance	+	+	+	Increased	-	+	-	+	-	+	-	-	+	+	+	+	NA	Delayed	Complicated	tongue fasiculation and parkinsonism and abducens nerve palsy	This study
HSP216	44	9	35	M	+	Sporadic	1	Spastic gait	+	+	+	Increased	-	-	-	-	-	+	-	-	-	+	-	-	With walker	Normal	Complicated	Cervical MRI: C4-C5 and C5-C6 disk buldge. Lordosis	This study
HSP219	39	1	38	F	+	Sporadic	1	Motor delay	+	+	+	Increased	NA	-	-	-	-	+	-	-	+	+	+	-	With walker	Global delay	Complicated	-	This study
HSP220	10	1	9	M	+	AR	2	Hypotonia	+	+	+	Increased	+	+	-	-	-	+	-	-	-	-	+	-	Non-ambulatory	Global delay	Complicated	Contracture of knees	This study
HSP221	18	17	1	M	-	Sporadic	1	Gait disturbance	+	+	+	Increased	-	-	+	+	-	-	-	+	+	+	-	-	Abnormal gait	Normal	Complicated	-	This study
HSP222	18	14	4	M	+	Sporadic	1	Lower and upper spasticity and weakness	+	+	+	Increased	+	NA	+	-	NA	+	-	-	+	+	+	-	NA	Normal	Complicated	-	This study
c-HSP: Complicated hereditary spastic paraplegia, AAO: Age at onset, y: Years, LL: Lower limb, EPR: Extensor plantar reflex, DTRs: Deep tendon reflexes, UL: Upper limb, ID: intellectual disability, M: Male, F: Female, AR: Autosomal recessive, AD: Autosomal dominant, XLR: X-linked recessive, CHD: Coronary heart disease , NA: Not available, MRI: Magnetic resonance imaging
	75
