# Supplementary material for: Expanding the genetic and clinical landscapes of hereditary spastic paraplegia (HSP): a cohort study of 103 families
Source: Orphanet J Rare Dis. 2026 May 12;21:242. doi: 10.1186/s13023-026-04373-8 (PMC13353007; doi:10.1186/s13023-026-04373-8)
Supplement: Supplementary file 2 — Supplementary Material 2. Supplementary file S2: Electromyography/nerve conduction study findings of all available HSP probands [file 13023_2026_4373_MOESM2_ESM.xlsx]

## Sheet: EMG-NCS
Supplementary file S2: Electrodiagnostic findings of all available probands in this study.
Family ID	Electromyography/Nerve conduction study
HSP100	Normal
HSP101	Mild neuropathy
HSP102	Mild sensory and motor polyneuropathy
HSP103	Anterior horn cell disease
HSP104	NA
HSP105	NA
HSP106	Neuropathy
HSP107	Normal
HSP108	Normal
HSP109	Normal
HSP110	Distal motor and sensory polyneuropathy
HSP111	NA
HSP112	Normal
HSP113	Normal
HSP114	Normal
HSP115	Normal
HSP116	NA
HSP117	Normal
HSP118	Mild neuropathy
HSP119	Normal
HSP120	Chronic axonal sensory motor polyneuropathy
HSP121	NA
HSP122	Normal
HSP123	NA
HSP124	Normal
HSP125	Axonal sensory motor polyneuropathy, bilateral L5-S1 radiculopathy
HSP126	Normal
HSP127	NA
HSP128	NA
HSP129	Normal
HSP130	Normal
HSP131	NA
HSP132	NA
HSP133	Chronic axonal sensory motor polyneuropathy
HSP134	chronic anterior horn cell disease/ motor neuropathy
HSP135	Axonal Sensory motor polyneuropathy
HSP136	NA
HSP138	Normal
HSP139	Motor neuropathy
HSP140	NA
HSP141	Normal
HSP143	NA
HSP144	Normal
HSP145	Neuropathy
HSP146	Normal
HSP148	Normal
HSP149	NA
HSP150	NA
HSP151	NA
HSP152	NA
HSP153	NA
HSP154	Normal
HSP155	Axonal polyneuropathy
HSP157	NA
HSP158	NA
HSP159	Normal
HSP161	NA
HSP162	Mild distal sensory motor polyneuropathy
HSP163	Normal
HSP164	NA
HSP165	Normal
HSP168	NA
HSP170	Normal
HSP171	NA
HSP174	Chronic bilateral cervical/lumbosacral polyradiculopathy, Bilateral carpal tunnel syndrome
HSP175	NA
HSP177	NA
HSP179	NA
HSP180	Normal
HSP181	Normal
HSP182	Motor neuronopathy
HSP183	Motor neuronopathy
HSP184	Motor neuronopathy, mild sensory polyneuropathy
HSP185	Motor neuronopathy
HSP186	Motor neuronopathy
HSP187	NA
HSP188	Normal
HSP190	Chronic anterior horn cell disease
HSP191	NA
HSP193	Chronic anterior horn cell disease
HSP194	NA
HSP195	NA
HSP196	Abnormal bilateral VEP
HSP198	Normal
HSP199	NA
HSP200	Chronic anterior horn cell disease
HSP201	NA
HSP202	Chronic anterior horn cell disease
HSP203	NA
HSP204	Normal
HSP205	Normal
HSP206	Normal
HSP207	Motor neuronopathy
HSP208	Normal
HSP212	NA
HSP213	NA
HSP214	NA
HSP215	NA
HSP216	NA
HSP219	NA
HSP220	NA
HSP221	NA
HSP222	Chronic anterior horn cell disease
MNDs: Motor-neuron diseases, NA: Not available, VEP: Visual evoked potential.
