# Supplementary material for: Expanding the genetic and clinical landscapes of hereditary spastic paraplegia (HSP): a cohort study of 103 families
Source: Orphanet J Rare Dis. 2026 May 12;21:242. doi: 10.1186/s13023-026-04373-8 (PMC13353007; doi:10.1186/s13023-026-04373-8)
Supplement: Supplementary file 3 — Supplementary Material 3. Supplementary file S3: Brain magnetic resonance imaging (MRI) findings of all 103 HSP probands [file 13023_2026_4373_MOESM3_ESM.xlsx]

## Sheet: MRI
Supplementary file S3: Brain magnetic resonance imaging (MRI) findings of all 103 HSP probands in this study.
Family ID	Brain MRI	TCC	WMAs	Cerebellar atrophy	Ears of the lynx sign	Iron deposition	Cerebral atrophy
HSP100	Normal
HSP101	Normal
HSP102		+	T2 periventricular hyperintensity
HSP103			Multiple abnormal signal foci in pereventicular white matter
HSP104	Normal
HSP105	NA
HSP106	Normal
HSP107			Increased signal intensity on T2-weighted images in corticospinal tracts in internal capsules and basis pontis
HSP108	Normal
HSP109	Normal
HSP110	large cisterna magna (Normal variant)			+			+
HSP111	Normal
HSP112			Nonspecific hyperintensities on T2 and FLAIR sequences in centrum semiovale
HSP113		+	+	Mild	+
HSP114	Brain stem hypomyelination	+	Diffuse bilateral symmetric cerebral white matter signal changes, hypomyelination leukodystrophy with hypomyelination of internal capsule	+
HSP115	Normal
HSP116	Normal
HSP117	Normal
HSP118			Hypersignal preventricular lesions (demyelination)
HSP119	Normal
HSP120	NA
HSP121	Normal
HSP122	Normal
HSP123	Normal
HSP124			mild hyper intensity on FLAIR in optic radiation	Mild
HSP125	NA
HSP126	Normal
HSP127	Normal
HSP128	Normal
HSP129			Periventricular, deep and juxtacortical white matter hyperintensity foci
HSP130	Normal
HSP131	Normal
HSP132		+
HSP133	Normal
HSP134		+	T2 preventricular hyperintensity
HSP135	Normal
HSP136	Normal
HSP138			Multiple tiny preventricular hyperintense foci in deep white matter
HSP139		+					Generalized atrophy in brain cortex
HSP140	Tiny venus angioma in the right posterior parieto-occipital, mucosal thickening in PNS
HSP141			A small hyperintense foci at white matter subcortical in inferior parietal lobule, a small focal gliotic or microsclere foci
HSP143		+			+
HSP144		+
HSP145				+
HSP146	Brain stem hypomyelination		Mild hypomyelination	+
HSP148	Normal
HSP149	NA
HSP150		+
HSP151	Normal
HSP152	NA
HSP153	NA
HSP154	NA
HSP155	NA
HSP157	NA
HSP158	Normal
HSP159	Mild atrophy of pons			Mild
HSP161	Normal
HSP162		+	Periventricular and non enhancing high signal foci on T2 and FLAIR images
HSP163	NA
HSP164	Normal
HSP165	Normal
HSP168		+	Dilatation of occipital horn with surrounding T2 high signal areas
HSP170	Normal
HSP171	NA
HSP174		+	T2 and FLAIR high signal areas in forceps minor, T2 low signal lesion in posterior part of pituitary glands, Mucosal thickening in left frontal, both ethmoidal and sphenoidal sinuses
HSP175	NA
HSP177	NA
HSP179	NA
HSP180	Normal
HSP181		+	T2 periventricular hyperintensity
HSP182		+	T2 periventricular hyperintensity
HSP183		+	T2 periventricular hyperintensity
HSP184		+	T2 periventricular hyperintensity
HSP185		+	T2 periventricular hyperintensity
HSP186		+	T2 periventricular hyperintensity
HSP187	NA
HSP188	Normal
HSP190		+
HSP191		+	T2 periventricular hyperintensity
HSP193		+	Mild periventricular hyper signal				Mild
HSP194	NA
HSP195	Normal
HSP196		+	Preventricular hyper signal foci in FLAIR, mild dilation of lateral ventricles
HSP198	NA
HSP199	Colloid cyst LQMM 3rd ventricle			+
HSP200	Ischemic changes
HSP201		+
HSP202	NA
HSP203		+
HSP204	NA
HSP205					+
HSP206			Abnormal signal intensity and decreased volume at anterior aspect of right frontal cortex (sequel of old lesion), mucocosal thickening at ethmoidal air cells, retention cyst at both maxillary sinuses
HSP207		+	T2 periventricular hyperintensity
HSP208	Normal
HSP212			Non-specific posterior periventricular white matter signal hyperintensity on FLAIR sequences			A light iron deposition
HSP213		+			+
HSP214			Non specific white matter changes on T2/FLAIR sequences				+
HSP215		+	Periventricular hyperintensity and ventriculomegaly
HSP216	Mass occupying lesion/ shift in midline structure
HSP219	NA
HSP220	NA
HSP221		+			+
HSP222		+			+
TCC: Thin corpus callosum, WMAs: White matter abnormalities, NA: Not available, PNS: Peripheral nervous system.
