# Supplementary material for: Expanding the genetic and clinical landscapes of hereditary spastic paraplegia (HSP): a cohort study of 103 families
Source: Orphanet J Rare Dis. 2026 May 12;21:242. doi: 10.1186/s13023-026-04373-8 (PMC13353007; doi:10.1186/s13023-026-04373-8)
Supplement: Supplementary file 4 — Supplementary Material 4. Supplementary file S4: Genetic characteristics of all 103 HSP probands [file 13023_2026_4373_MOESM4_ESM.xlsx]

## Sheet: Sheet1
Supplementary file S4: Genetic characteristics of all 103 suspected HSP probands in our cohort.
Patient ID	Inheritance	Disease classification	Gene (s)	Transcript	RS #	Variant (genomic:hg38)	Variant (cDNA)	Variant (Amino-acid)	Zygosity	Mutation type	Known/ Novel variant	ACMG classification	ACMG evidence	CADD score (v1.7)
HSP100	AR	Myoclonus epilepsy	PRDM8	NM_001099403.2	rs1022510998	chr4:g.80202151C>G	c.689C>G	p.Ala230Gly	Hom	Missense	Novel	Likely Pathogenic	BP4, PM2, PP1	19
HSP101	Sporadic	Centronuclear Myopathy 5	SPEG	NM_005876.5	-	chr2:g.219467272C>T	c.2980C>T	p.Pro994Ser	Hom	Missense	Novel	VUS	PM2, PP3, PP1	24
HSP102	AR	SPG11	SPG11	NM_025137.4	rs786204176	chr15:g.44615524G>T	c.2877C>A	p.Cys959*	Com het	Nonsense	Known	Pathogenic	PM2, PM3, PP5, PP1, PVS1	35
					rs312262770	chr15:g.44583910TA>T	c.5769delT	p.Ser1923Argfs*28		Frameshift	Known	Pathogenic	PM2, PM3, PP5, PP1, PVS1	-
HSP103	Sporadic	Undiagnosed	-	-	-	-	-	-	-	-	-	-	-	-
HSP104	AD, AR	Undiagnosed	-	-	-	-	-	-	-	-	-	-	-	-
HSP105	AD	-	MYH2	NM_017534.6	-	chr17:g.10539261G>A	c.1360C>T	p.Gln454*	Het	Nonsense	Novel	Pathogenic	PVS1, PM2, PP1	40
HSP106	AR	SPG7	SPG7	NM_003119.4	rs121918358	chr16:g.89510539T>A	c.233T>A	p.Leu78*	Hom	Nonsense	Known	Pathogenic	PM2, PP5, PP1, PVS1	34
HSP107	AR	Undiagnosed	-	-	-	-	-	-	-	-	-	-	-	-
HSP108	AD	SPG4	SPAST	NM_014946.4	rs768241184	chr2:g.32114737C>A	c.782C>A	p.Ser261*	Het	Nonsense	Known	Pathogenic	PM2, PP5, PP1, PVS1	38
HSP109	AR	SPG64	ENTPD1	NM_001776.6	-	chr10:g.95847609AT>A	c.978delT	p.Gln327Lysfs*40	Hom	Frameshift	Novel	Pathogenic	PVS1, PM2, PP1	-
HSP110	Sporadic	-	KCNJ14	NM_013348.4	-	chr19:g.48462127C>G	c.403C>G	p.Leu135Val	Hom	Missense	Novel	VUS	PM2, PP1	13
		-	EMP3	NM_001425.3	rs201392469	chr19:g.48327565C>G	c.123C>G	p.Tyr41*	Hom	Nonsense	Novel	VUS	PM2, PP1	26
HSP111	AR	SPG7	SPG7	NM_003119.4	rs768136171	chr16:g.89529488CTG>C	c.773_774del	p.Val258Glyfs*30	Hom	Frameshift	Known	Pathogenic	PM2, PM3, PVS1, PP1	-
HSP112	AR	SPG5A	CYP7B1	NM_004820.5	-	chr8:g.64604707T>C	c.1208A>G	p.Asp403Gly	Hom	Missense	Novel	Likely pathogenic	PM2, PP1, PP3	26
HSP113	Sporadic	SPG15	ZFYVE26	NM_015346.4	-	chr14:g.67783340:GA>G	c.3811delT	p.Ser1271Leufs*45	Hom	Frameshift	Novel	Pathogenic	PVS1, PM2, PP1	-
HSP114	AR	SPG44	GJC2	NM_020435.4	rs2034704364	chr1:g.228157772G>T	c.14G>T	p.Ser5Ile	Hom	Missense	Known	Pathogenic	PM2, PP1, PP3	30
HSP115	Sporadic	Undiagnosed	-	-	-	-	-	-	-	-	-	-	-	-
HSP116	AD	SPG4	SPAST	-	-	chr2:g.(32381227-32381669)- (32382307-32382963)del	-	-	Het	Large deletion (CNV)	Known	Pathogenic	-	-
HSP117	AR	SPG76	CAPN1	NM_005186.4	rs1033093801	chr11:g.65187964C>T	c.853C>T	p.Arg285*	Hom	Nonsense	Known	Pathogenic	PM2, PM3, PVS1, PP1	37
HSP118	AD	CMT2A1	KIF1B	NM_001365951.3	rs376471111	chr1:g.10371160T>C	c.4844T>C	p.Ile1615Thr	Het	Missense	Known	VUS	PM2, PP2, PP1, BP4, BP6	23.7
HSP119	Sporadic	-	SEMA3A	NM_006080.3	-	chr7:g.83963204C>T	c.1860+1G>A	-	Het	Splicing	Novel	Likely pathogenic	PVS1, PM2, PP1	31
HSP120	AD	SPG10	KIF5A	NM_004984.4	-	chr12:g.57569006A>T	c.758A>T	p.Lys253Met	Het	Missense	Novel	Pathogenic	PM1, PM2, PP1, PP2, PP3, PM5	32
HSP121	AR	Undiagnosed	-	-	-	-	-	-	-	-	-	-	-	-
HSP122	Sporadic	SPG76	CAPN1	NM_005186.4	-	chr11:g.65185922G>A	c.462G>A	p.Trp154*	Hom	Nonsense	Novel	Pathogenic	PVS1, PM2, PP1	39
HSP123	Sporadic	SPG3A	ATL1	NM_015915.5	rs119476046	chr14:g.50613343C>T	c.715C>T	p.Arg239Cys	Het	Missense	Known	Pathogenic	PM2, PM5, PP1, PP2, PP5, PS3, PS4	32
HSP124	Sporadic	Undiagnosed	-	-	-	-	-	-	-	-	-	-	-	-
HSP125	Sporadic	SCA6	CACNA1A	-	-	-	Expansion of a trinucleotide CAG repeat (33)	-	Het	STR	Known	Pathogenic	-	-
HSP126	AR	-	NMNAT1	NM_022787.4	rs150726175	chr1:g.9982630G>A	c.769G>A	p.Glu257Lys	Hom	Missense	Novel	Pathogenic	PM2, PM3, PP1, PP2, PP3, PS3	22
HSP127	AD	SPG4	SPAST	NM_014946.4	-	chr2:g.32114760T>TA	c.806dupA	p.Tyr269*	Het	Nonsense	Known	Pathogenic	PM2, PP5, PP1, PVS1, PS4	-
HSP128	AD	SPG4	SPAST	NM_014946.4	rs878854991	chr2:g.32141906G>A	c.1496G>A	p.Arg499His	Het	Missense	Known	Pathogenic	PM1, PM2, PM5, PP1, PP2, PP3, PP5, PS2	34
HSP129	AR	Undiagnosed	-	-	-	-	-	-	-	-	-	-	-	-
HSP130	AR	Coenzyme Q10 deficiency, dHMN9	COQ7	NM_016138.5	rs138490803	chr16:g.19074000T>C	c.332T>C	p.Leu111Pro	Hom	Missense	Known	Likely pathogenic	PM2, PP1, PP3, PP5	28
HSP131	Sporadic	SPG56	CYP2U1	NM_183075.3	rs397514513	chr4:g.107945426A>T	c.947A>T	p.Asp316Val	Hom	Missense	Known	Pathogenic	PM2, PM3, PM5, PP1, PP3	28
HSP132	AR	Undiagnosed	-	-	-	-	-	-	-	-	-	-	-	-
HSP133	AD	CMT2A2A	MFN2	NM_014874.4	rs1569829855	chr1:g.11996224G>A	c.380G>A	p.Gly127Asp	Het	Missense	Known	Pathogenic	PM1, PM2, PM5, PP1, PP2, PP3	32
HSP134	AR	SPG11	SPG11	NM_025137.4	rs312262752	chr15:g.44613499:C>CT	c.3075dup	p.Glu1026Argfs*4	Hom	Frameshift	Known	Pathogenic	PM2, PM3, PVS1, PP1	-
HSP135	Sporadic	SPG10	KIF5A	NM_004984.4	-	chr12:g.57578256G>C	c.2452G>C	p.Glu818Gln	Het	Missense	Novel	VUS	PM2, PP2, PP1	30
HSP136	AR	Undiagnosed	-	-	-	-	-	-	-	-	-	-	-	-
HSP138	AR	Undiagnosed	-	-	-	-	-	-	-	-	-	-	-	-
HSP139	AR	SPG11	SPG11	NM_025137.4	rs312262752	chr15:g.44613499:C>CT	c.3075dup	p.Glu1026Argfs*4	Hom	Frameshift	Known	Pathogenic	PM2, PM3, PVS1, PP1	-
HSP140	Sporadic	Undiagnosed	-	-	-	-	-	-	-	-	-	-	-	-
HSP141	Sporadic	ALS2/JPLS/Spastic paralysis, infantile onsetnascending	ALS2	NM_020919.4	rs767350733	chr2:g.201724392G>A	c.3415C>T	p.Arg1139*	Hom	Nonsense	Known	Pathogenic	PM2, PM3, PVS1, PP1	42
HSP143	AR	SPG11	SPG11	NM_025137.4	rs80338869	chr15:g.44564675G>T	c.7023C>A	p.Tyr2341*	Hom	Nonsense	Known	Pathogenic	PM2, PVS1, PP1	37
HSP144	Sporadic	Aicardi-Goutières syndrome	RNASEH2B	NM_024570.4	rs75184679	chr13:g.50945445G>A	c.529G>A	p.Ala177Thr	Hom	Missense	Known	Pathogenic	PM2, PP1, PP2, PS3	23
HSP145	AD	Undiagnosed	-	-	-	-	-	-	-	-	-	-	-	-
HSP146	AD	Undiagnosed	-	-	-	-	-	-	-	-	-	-	-	-
HSP148	Sporadic	Undiagnosed	-	-	-	-	-	-	-	-	-	-	-	-
HSP149	Sporadic	Coenzyme Q10 deficiency, dHMN9	COQ7	NM_016138.5	rs138490803	chr16:g.19074000T>C	c.332T>C	p.Leu111Pro	Hom	Missense	Known	Likely pathogenic	PM2, PP1, PP3, PP5	31
HSP150	AR	SPG11	SPG11	NM_025137.4	rs312262727	chr15:g.44648995CAG>C	c.1471_1472del	p.Leu491Aspfs*66	Hom	Frameshift	Known	Pathogenic	PM2, PM3, PP1, PP5, PVS1	-
HSP151	Sporadic	SPG4	SPAST	NM_014946.4	rs1573142616	chr2:g.32128454G>A	c.1220G>A	p.Ser407Asn	Het	Missense	Known	Pathogenic	PM1, PM2, PM5, PP1, PP2, PP3, PP5, PS4	30
HSP152	AR	Undiagnosed	-	-	-	-	-	-	-	-	-	-	-	-
HSP153	AR	Undiagnosed	-	-	-	-	-	-	-	-	-	-	-	-
HSP154	Sporadic	Undiagnosed	-	-	-	-	-	-	-	-	-	-	-	-
HSP155	(AR)	SPG18	ERLIN2	NM_007175.8	rs1466047393	chr8:g.37749845G>A	c.550G>A	p.Glu184Lys	Hom	Missense	Novel	Likely pathogenic	PM2, PP1, PP2, PP3	33
	(AD)	CMT2A2A	MFN2	NM_014874.4	rs138382758	chr1:g.12004835G>A	c.1403G>A	p.Arg468His	Het	Missense	known	VUS	PP1, PP2, PP4, BS1, BS2, BP6	23
HSP157	AR	Undiagnosed	-	-	-	-	-	-	-	-	-	-	-	-
HSP158	Sporadic	SPG69	RAB3GAP2	NM_012414.4	-	chr1:g.220153236CCTT>C	c.3813_3815del	p.Arg1272del	Hom	In-frame deletion	Novel	Likely pathogenic	PM2, PM4, PP1	-
HSP159	Sporadic	Spastic ataxia 4	MTPAP	NM_018109.4	rs918158750	chr10:g.30322538G>A	c.1072C>T	p.Arg358Trp	Hom	Missense	Novel	Likely pathogenic	PM2, PM3, PP1, PP3	26
HSP161	AR	SPG18	ERLIN2	NM_007175.8	rs1803175282	chr8:g.37749843AC>A	c.549delC	p.Tyr183*	Hom	Nonsense	Known	Pathogenic	PVS1, PM2, PM3, PP1	-
HSP162	Sporadic	SPG11	SPG11	NM_025137.4	rs2140946934	chr15:44584207G>A	c.5473C>T	p.Gln1825*	Hom	Nonsense	Novel	Pathogenic	PVS1, PM2, PM3, PP1	37
HSP163	AD	SPG4	SPAST	NM_014946.4	rs878854991	chr2:g.32141906G>A	c.1496G>A	p.Arg499His	Het	Missense	Known	Pathogenic	PM1, PM2, PM5, PP1, PP2, PP3, PP5, PS2	34
HSP164	Sporadic	SPG3A	ATL1	NM_015915.5	-	chr14:g.50614415C>A	c.766C>A	p.His256Asn	Het	Missense	Known	Likely pathogenic	PM1, PM2, PM5, PP1, PP2, PP5	27
HSP165	Sporadic	SPG62	ERLIN1	NM_006459.4	-	chr10:g.100178131A>G	c.304+2T>C	-	Hom	Splicing	Known	Pathogenic	PVS1, PM2, PP1	27
HSP168	AR	Undiagnosed	-	-	-	-	-	-	-	-	-	-	-	-
HSP170	AR	SPG46	GBA2	NM_020944.3	rs1450303709	chr9:g.35744392C>T	c.472G>A	p.Gly158Arg	Hom	Missense	Novel	VUS	PM2, PP3, PP1	43
HSP171	AR	Undiagnosed	-	-	-	-	-	-	-	-	-	-	-	-
HSP174	AR	SPG11	SPG11	NM_025137.4	rs1595940106	chr15:g.44660558CG>C	c.315delC	p.Ala106Leufs*15	Hom	Frameshift	Known	Pathogenic	PM2, PM3, PP1, PP5, PVS1	-
HSP175	XLR	SPG1	L1CAM	NM_001278116.2	rs1418885000	chrX:g.153863511G>A	c.3496C>T	p.Arg1166*	Hemi	Nonsense	Known	Pathogenic	PM2, PM3, PP1, PP5, PVS1	37
HSP177	Sporadic	Undiagnosed	-	-	-	-	-	-	-	-	-	-	-	-
HSP179	AR	SPG11	SPG11	NM_025137.4	rs2083566245	chr15:g.44615365G>T	c.3036C>A	p.Tyr1012*	Hom	Nonsense	Known	Pathogenic	PM2, PM3, PP1, PP5, PVS1	37
HSP180	AR	Undiagnosed	-	-	-	-	-	-	-	-	-	-	-	-
HSP181	AR	SPG11	SPG11	NM_025137.4	rs312262752	chr15:g.44613499:C>CT	c.3075dup	p.Glu1026Argfs*4	Com het	Frameshift	Known	Pathogenic	PM2, PM3, PVS1, PP1	-
					-		c.6618-6619del	p.Ile2207Asnfs*9		Frameshift	Novel	Pathogenic	PVS1, PM2, PP1	-
HSP182	AR	SPG11	SPG11	NM_025137.4	rs312262752	chr15:g.44613499:C>CT	c.3075dup	p.Glu1026Argfs*4	Hom	Frameshift	Known	Pathogenic	PM2, PM3, PVS1, PP1	-
HSP183	AR	SPG11	SPG11	NM_025137.4	rs312262752	chr15:g.44613499:C>CT	c.3075dup	p.Glu1026Argfs*4	Hom	Frameshift	Known	Pathogenic	PM2, PM3, PVS1, PP1	-
HSP184	AR	SPG11	SPG11	NM_025137.4	rs312262752	chr15:g.44613499:C>CT	c.3075dup	p.Glu1026Argfs*4	Hom	Frameshift	Known	Pathogenic	PM2, PM3, PVS1, PP1	-
HSP185	AR	SPG11	SPG11	NM_025137.4	-	chr15:g.44628723A>AT	c.2012dup	p.His671Glnfs*2	Hom	Frameshift	Novel	Pathogenic	PVS1, PM2, PP1	-
HSP186	AR	SPG11	SPG11	NM_025137.4	rs312262752	chr15:g.44613499:C>CT	c.3075dup	p.Glu1026Argfs*4	Hom	Frameshift	Known	Pathogenic	PM2, PM3, PVS1, PP1	-
HSP187	Sporadic	Dystonia, DOPA-responsive	GCH1	NM_000161.3	rs2140127157	chr14:g.54902401C>A	c.263G>T	p.Arg88Leu	Het	Missense	Novel	Pathogenic	PS4, PM1, PM2, PM5, PP2, PP3, PP1	33
HSP188	AR	SPG43	C19orf12	NM_031448.6	rs398122409	chr19:29702971G>GC	c.166dup	p.Ala56Glyfs*16	Hom	Frameshift	Known	Pathogenic	PVS1, PM2, PP1, PP5	-
HSP190	Sporadic	SPG11	SPG11	NM_025137.4	-	chr15:g.44573623GC>G	c.6128del	p.Gly2043Alafs*15	Hom	Frameshift	Novel	Pathogenic	PVS1, PM2, PP1	-
HSP191	Sporadic	SPG11	SPG11	NM_025137.4	rs312262722	chr15:g.44651743CT>C	c.1203del	p.Asp402Ilefs*14	Hom	Frameshift	Known	Pathogenic	PM2, PM3, PP1, PP5, PVS1	-
HSP193	Sporadic	SPG15	ZFYVE26	NM_015346.4	-	chr14:g.67767812AG>A	c.5681del	p.Pro1894Leufs*7	Hom	Frameshift	Known	Pathogenic	PVS1, PM2, PM3, PP5, PP1	-
HSP194	Sporadic	SPG83	HPDL	NM_032756.4	-	chr1:g.45327581G>C	c.433G>C	p.Gly145Arg	Hom	Missense	Novel	Likely pathogenic	PM1, PM2, PP2, PP3, PP1	24
HSP195	AD	SPG4	SPAST	-	-	chr2:g.(?_32235256)-(32323960_?)	-	-	Het	Large deletion	Novel	Likely pathogenic	-	-
HSP196	Sporadic	SPG11	SPG11	NM_025137.4	rs312262752	chr15:g.44613499:C>CT	c.3075dup	p.Glu1026Argfs*4	Hom	Frameshift	Known	Pathogenic	PM2, PM3, PVS1, PP1	-
HSP198	Sporadic	SPG7	SPG7	NM_003119.4	rs121918358	chr16:g.89510539T>A	c.233T>A	p.Leu78*	Hom	Nonsense	Known	Pathogenic	PM2, PP1 PP5, PVS1	34
HSP199	Sporadic	SPG7	SPG7	NM_003119.4	rs1412575396	chr16:g.89529580G>T	c.861+1G>T	-	Hom	Splicing	Known	Pathogenic	PM2, PVS1, PS4, PP1	33
HSP200	Sporadic	SPG11	SPG11	NM_025137.4	rs312262720	chr15:44657229CAT>C	c.733_734del	p.Met245Valfs*2	Hom	Frameshift	Known	Pathogenic	PM2, PM3, PVS1, PP1	-
HSP201	Sporadic	SPG11	SPG11	NM_025137.4	rs2083566245	chr15:g.44615365G>T	c.3036C>A	p.Tyr1012*	Hom	Nonsense	Known	Pathogenic	PM2, PM3, PVS1, PP1	37
HSP202	Sporadic	SPG11	SPG11	NM_025137.4	rs312262752	chr15:g.44613499:C>CT	c.3075dup	p.Glu1026Argfs*4	Hom	Frameshift	Known	Pathogenic	PM2, PM3, PVS1, PP1	-
HSP203	AR	SPG11	SPG11	NM_025137.4	-	chr15:g.44573673G>A	c.6079C>T	p.Gln2027*	Hom	Nonsense	Novel	Pathogenic	PVS1, PM2, PP3, PP1	38
HSP204	Sporadic	SPG7	SPG7	NM_003119.4	-	chr16:g.89530763G>GCACGAAGC	c.945_952dup	p.Lys318Thrfs*14	Hom	Frameshift	Known	Pathogenic	PVS1, PM2, PS4, PP1, PP5	-
HSP205	AR	Coenzyme Q10 deficiency, dHMN9	COQ7	NM_016138.5	rs138490803	chr16:g.19074000T>C	c.332T>C	p.Leu111Pro	Hom	Missense	Known	Likely pathogenic	PM2, PP1, PP3, PP5	31
HSP206	Sporadic	SPG4	SPAST	NM_014946.4	rs878854990	chr2:g.32136933C>T	c.1378C>T	p.Arg460Cys	Het	Missense	Known	Pathogenic	PM1, PM2, PM5, PP1, PP2, PP3, PP5, PS4	33
HSP207	AR	SPG11	SPG11	NM_025137.4	rs312262752	chr15:g.44613499:C>CT	c.3075dup	p.Glu1026Argfs*4	Hom	Frameshift	Known	Pathogenic	PM2, PM3, PVS1, PP1	-
HSP208	Sporadic	SPG83	HPDL	NM_032756.4	rs1391712320	chr1:g.45327297G>A	c.149G>A	p.Gly50Asp	Hom	Missense	Known	Pathogenic	PM1, PM2, PM3, PP1, PP2	28
HSP212	Sporadic	SPG35	FA2H	NM_024306.5	rs775750642	chr16:g.74719125C>T	c.649G>A	p.Gly217Arg	Hom	Missense	Known	VUS	PM2, PP1	21
HSP213	AR	SPG11	SPG11	NM_025137.4	-	chr15:g.44592369C>A	c.4705G>T	p.Glu1569*	Hom	Nonsense	Novel	Pathogenic	PVS1, PM2, PP1	34
HSP214	Sporadic	SPG13	HSPD1	NM_002156.5	rs370073151	chr2:g.197489240C>G	c.977G>C	p.Gly326Ala	Het	Missense	Novel	VUS	PM2, PP3, PP1	24
HSP215	Sporadic	SPG11	SPG11	NM_025137.4	rs312262786	chr15:g.44565953CAG>C	c.6898_6899delCT	p.Leu2300fs39	Hom	Frameshift	Known	Pathogenic	PVS1, PM2, PM3, PP1	-
HSP216	Sporadic	SPG46	GBA2	NM_020944.3	-	chr9:g.35738848C>T	c.1851G>A	p.Trp617*	Hom	Nonsense	Novel	Pathogenic	PVS1, PM2, PP1	39
HSP219	Sporadic	SCA5, SCA14	SPTBN2	NM_006946.4	-	chr11:g.66708273C>CT	c.1217dup	p.His407Alafs*4	Hom	Frameshift	Novel	Pathogenic	PVS1, PM2, PP1	-
HSP220	AR	SPG52	AP4S1	NM_001128126.3	-	chr14:g.31066312G>GTC	c.123_124dup	p.Arg42Leufs*17	Hom	Frameshift	Novel	Pathogenic	PVS1, PM2, PP1	-
HSP221	Sporadic	SPG11	SPG11	NM_025137.4	-	chr15:44600468GCTGCTTGGGAGT>G	c.3673_3684del	p.Thr1228del	Hom	In-frame deletion	Novel	VUS	PM2, PM4, PP1	-
HSP222	Sporadic	SPG15	ZFYVE26	NM_015346.4	rs1265666148	chr14:g.67778226C>T	c.4697G>A	p.Trp1566*	Hom	Nonsense	Novel	Pathogenic	PVS1, PM2, PP1	39
ACMG: American college of medical genetics and genomics, CADD: Combined annotation dependent depletion, AR: Autosomal recessive, AD: Autosomal dominant, XLR: X-linked recessive, Hom: Homozygous, Het: Heterozygous, Hemi: Hemizygous, VUS: Variant of uncertain significance, Com het: Compound heterozygous, STR: SHort tandem repeats.
£": During the process of submitting our manuscript, a paper titled “Genetic spectrum among 2009 Iranian individuals with neuromuscular disorders using next generation sequencing and multiple ligation dependent probe amplification methods” from one of Iran’s private laboratories was published, reporting aggregated data on 2,009 neuromuscular patients. It should be noted that the variants identifi…
