# Supplementary material for: Expanding the genetic and clinical landscapes of hereditary spastic paraplegia (HSP): a cohort study of 103 families
Source: Orphanet J Rare Dis. 2026 May 12;21:242. doi: 10.1186/s13023-026-04373-8 (PMC13353007; doi:10.1186/s13023-026-04373-8)
Supplement: Supplementary file 5 — Supplementary Material 5. Supplementary file S5. The results of incorporating the 21 HSP genes and 16 putative novel genes, identified in this study into the Enrichr software (https://maayanlab.cloud/Enrichr/) (their pathways in KEGG, Reactome, and GO) [file 13023_2026_4373_MOESM5_ESM.xlsx]

## Sheet: Sheet1
Supplementary file S5. Enriched pathways for 37 identified genes based on Enrichr (KEGG, Reactome, and GO)
Enriched pathways for 21 genes identified in the Group A (https://maayanlab.cloud/Enrichr/enrich?dataset=b9c72a52a91b3c307e1a70933c5cae89)	KEGG	Pathways of neurodegeneration	KIF5A, CAPN1, SPG11
		Amyotrophic lateral sclerosis	KIF5A, SPG11
		Alzheimer disease	KIF5A, CAPN1
	Reactome	Metabolism	FA2H, CYP2U1, CYP7B1, GBA2, HPDL, ENTPD1
		Metabolism of lipids	FA2H, CYP2U1, CYP7B1, GBA2
		Membrane trafficking and vesicle-mediated transport	GJC2, RAB3GAP2, AP4S1
		Transport of small molecules	SPG7, ERLIN1, ERLIN2
		Metabolism of proteins	SPG7, HSPD1
	GO	Protein metabolic process (GO:0019538)	CYP2U1, SPG7, CAPN1, HSPD1
		Macroautophagy (GO:0016236)	SPG11, ZFYVE26, RAB3GAP2
		Axonogenesis (GO:0007409)	SPG11, L1CAM, KIF5A
		Nervous system development (GO:0007399)	SPG7, L1CAM, GBA2
		Regulation of sterol, alcohol, cholesterol, fatty acid, lipid biosynthetic process	ERLIN1, ERLIN2
		ER-nucleus signaling pathway (GO:0006984)
		SREBP signaling pathway (GO:0032933)
		Response to endoplasmic reticulum stress (GO:0034976)
		Proteasomal protein catabolic process (GO:0010498)
		ERAD pathway (GO:0036503)
		Vacuole, lysosome, autophagosome organization	ZFYVE26, SPG11
		Regulation of cytokinesis (GO:0032465)	ZFYVE26, SPAST
		Axon development (GO:0061564)	L1CAM, SPG11
		Neuron projection guidance (GO:0097485)	L1CAM, KIF5A
		Axon guidance (GO:0007411)
		Neuron development (GO:0048666)	L1CAM, GBA2
		Arachidonate metabolic process (GO:0019369)	FA2H, CYP2U1
		Monocarboxylic acid metabolic process (GO:0032787)	FA2H, GBA2
		Anterograde axonal transport (GO:0008089)	KIF5A, SPAST
		Anterograde trans-synaptic signaling (GO:0098916)	KIF5A, SPG11
		Chemical synaptic transmission (GO:0007268)
		Bile acid metabolic process (GO:0008206)	CYP7B1, GBA2
		Sterol metabolic process (GO:0016125)
		Apoptotic process (GO:0006915)	C19ORF12, HSPD1
		Proteolysis (GO:0006508)	SPG7, CAPN1
		Protein localization (GO:0008104)	RAB3GAP2, AP4S1
Enriched pathways for 16 genes identified in the Groups B and C (https://maayanlab.cloud/Enrichr/enrich?dataset=bead0bc11de6339786eedca88fb932bd)	KEGG	Pathways of neurodegeneration	ALS2, MFN2, SPTBN2
		Cholinergic synapse	CACNA1A, KCNJ14
		Spinocerebellar ataxia	CACNA1A, SPTBN2
	Reactome	Metabolism	NMNAT1, COQ7, GCH1, CACNA1A
		Metabolism of vitamins and cofactors	NMNAT1, COQ7, GCH1
		Membrane trafficking, vesicle-mediated transport and hemostasis	ALS2, KIF1B, SPTBN2
		Signal transduction	ALS2, MFN2, SPTBN2
		Signaling by Rho GTPases, Miro GTPases and RHOBTB3	ALS2, MFN2
		Axon guidance, nervous system development, developmental biology	SPTBN2, SEMA3A
		Immune system	SPTBN2, MYH2
		Neuronal system	CACNA1A, KCNJ14
		Factors involved in megakaryocyte development and platelet production, hemostasis	KIF1B, MFN2
		Metabolism of cofactors	COQ7, GCH1
	GO	Chemical synaptic transmission (GO:0007268)	CACNA1A, KIF1B
		Inorganic cation import across plasma membrane (GO:0098659)	CACNA1A, KCNJ14
		Negative regulation of DNA-templated transcription (GO:0045892)	NMNAT1, COQ7
		Regulation of DNA-templated transcription (GO:0006355)	NMNAT1, PRDM8
		Regulation of gene expression (GO:0010468)	PRDM8, COQ7
		Negative regulation of cell population proliferation (GO:0008285)	MFN2, SPEG
KEGG: Kyoto encyclopedia of genes and genomes, GO: Gene ontology
